# Supplementary material for: Enhanced antibacterial properties of amoxicillin-loaded silver nanoparticles against Methicillin-resistant Staphylococcus aureus: physicochemical characterization, anti-virulence activity, and biofilm inhibition
Source: PeerJ. 2026 Mar 12;14:e20924. doi: 10.7717/peerj.20924 (PMC12989150; doi:10.7717/peerj.20924)
Supplement: Supplemental Information 1 [file peerj-14-20924-s001.xlsx]

## Sheet: Absorbance Spectrum 1_01
Measurement results
absorbance.skax
11/20/2024 3:21:02 PM
Absorbance Spectrum 1
Wavelength: 300-800 nm
Plate 1
Wavelength	A01	A02
300	1.3515	1.8768
301	1.3326	1.8496
302	1.31	1.8257
303	1.2898	1.8046
304	1.2699	1.7848
305	1.2537	1.7624
306	1.2327	1.7397
307	1.2072	1.7146
308	1.1887	1.6883
309	1.1706	1.6663
310	1.1569	1.6406
311	1.1417	1.6136
312	1.1267	1.5836
313	1.11	1.553
314	1.0924	1.5224
315	1.0687	1.4753
316	1.0401	1.4384
317	1.0155	1.4045
318	0.991	1.3672
319	0.9669	1.33
320	0.9363	1.292
321	0.9041	1.2575
322	0.8803	1.2267
323	0.8536	1.1897
324	0.8355	1.1619
325	0.8202	1.1374
326	0.8097	1.1158
327	0.7993	1.0932
328	0.7869	1.0716
329	0.7715	1.0504
330	0.7509	1.0277
331	0.7353	1.0108
332	0.7222	0.9974
333	0.7105	0.9827
334	0.7015	0.9686
335	0.6938	0.9542
336	0.6857	0.9414
337	0.6769	0.9242
338	0.6677	0.9101
339	0.6573	0.8986
340	0.6485	0.887
341	0.6392	0.8755
342	0.6293	0.8653
343	0.6233	0.8561
344	0.6191	0.848
345	0.6159	0.8373
346	0.6153	0.8288
347	0.6112	0.8215
348	0.6081	0.8139
349	0.6038	0.8067
350	0.5962	0.7987
351	0.5881	0.7927
352	0.5823	0.7873
353	0.5765	0.7809
354	0.57	0.7747
355	0.5657	0.7693
356	0.5619	0.7637
357	0.5603	0.7559
358	0.5551	0.748
359	0.5476	0.741
360	0.5464	0.7356
361	0.5486	0.7274
362	0.5467	0.7184
363	0.5446	0.7113
364	0.5429	0.7033
365	0.5403	0.6894
366	0.5315	0.6796
367	0.5198	0.6697
368	0.5081	0.6627
369	0.499	0.6551
370	0.4914	0.6475
371	0.4843	0.6335
372	0.4752	0.6222
373	0.4671	0.614
374	0.4602	0.606
375	0.4528	0.5985
376	0.4503	0.592
377	0.4475	0.5857
378	0.4449	0.5764
379	0.443	0.57
380	0.4395	0.5621
381	0.4344	0.5531
382	0.4265	0.546
383	0.4196	0.5398
384	0.4132	0.532
385	0.4081	0.5263
386	0.4059	0.5192
387	0.4027	0.5125
388	0.3976	0.5045
389	0.3922	0.4981
390	0.3871	0.4941
391	0.382	0.4851
392	0.3783	0.4796
393	0.3773	0.4748
394	0.3764	0.4692
395	0.3754	0.4631
396	0.3698	0.4559
397	0.366	0.451
398	0.3615	0.4451
399	0.3563	0.4404
400	0.3509	0.4363
401	0.3446	0.4318
402	0.3397	0.4277
403	0.3377	0.4242
404	0.3358	0.4208
405	0.3351	0.4174
406	0.3333	0.4135
407	0.3323	0.4082
408	0.3298	0.4046
409	0.3281	0.4016
410	0.3241	0.3982
411	0.3224	0.3946
412	0.3194	0.3911
413	0.3164	0.3888
414	0.3133	0.3857
415	0.3081	0.3837
416	0.3046	0.3812
417	0.3021	0.3798
418	0.3006	0.378
419	0.301	0.3766
420	0.3031	0.3743
421	0.3049	0.373
422	0.3059	0.3719
423	0.3102	0.3699
424	0.3138	0.3667
425	0.3163	0.3653
426	0.3173	0.3642
427	0.3185	0.3616
428	0.3181	0.3603
429	0.3168	0.3595
430	0.3135	0.3593
431	0.3109	0.3603
432	0.3105	0.3616
433	0.3104	0.3618
434	0.3103	0.3626
435	0.3109	0.3635
436	0.3109	0.364
437	0.3116	0.3648
438	0.3108	0.3674
439	0.312	0.3694
440	0.3148	0.371
441	0.3174	0.372
442	0.3187	0.3747
443	0.3219	0.3775
444	0.3241	0.3802
445	0.3262	0.3831
446	0.3294	0.3862
447	0.3345	0.3906
448	0.3396	0.3937
449	0.3446	0.3961
450	0.3496	0.4003
451	0.3528	0.4055
452	0.3573	0.4113
453	0.3601	0.4171
454	0.3639	0.4231
455	0.3679	0.4298
456	0.3703	0.4372
457	0.3746	0.4488
458	0.3803	0.458
459	0.3883	0.4669
460	0.3969	0.4745
461	0.408	0.486
462	0.4181	0.4946
463	0.4292	0.5047
464	0.4372	0.5161
465	0.445	0.5307
466	0.4557	0.5506
467	0.4664	0.5666
468	0.4777	0.5828
469	0.4888	0.6014
470	0.5055	0.6247
471	0.5195	0.6449
472	0.5337	0.6671
473	0.5492	0.6914
474	0.5699	0.724
475	0.5874	0.7512
476	0.6063	0.7796
477	0.6257	0.8104
478	0.6507	0.8518
479	0.6697	0.8889
480	0.6908	0.928
481	0.7117	0.9716
482	0.7364	1.0141
483	0.7709	1.0608
484	0.7946	1.0936
485	0.8201	1.129
486	0.8584	1.1743
487	0.8906	1.2082
488	0.916	1.2454
489	0.9398	1.2912
490	0.9761	1.3468
491	1.007	1.3853
492	1.0319	1.4203
493	1.0546	1.4623
494	1.0811	1.5027
495	1.1162	1.5496
496	1.1367	1.5853
497	1.1549	1.627
498	1.1745	1.6656
499	1.2033	1.704
500	1.2237	1.7302
501	1.2399	1.7585
502	1.2604	1.7896
503	1.2752	1.8138
504	1.2875	1.8355
505	1.2994	1.856
506	1.3147	1.8772
507	1.3265	1.8903
508	1.3369	1.9038
509	1.3461	1.9188
510	1.3599	1.9329
511	1.3711	1.9409
512	1.381	1.9495
513	1.3894	1.9545
514	1.3959	1.9621
515	1.3997	1.9668
516	1.4032	1.9753
517	1.4124	1.9828
518	1.4203	1.9875
519	1.4282	1.9926
520	1.439	1.9942
521	1.4448	1.9929
522	1.4444	1.9943
523	1.4394	1.9988
524	1.438	2.0025
525	1.4325	2.0064
526	1.4346	2.0134
527	1.4461	2.0196
528	1.463	2.0186
529	1.469	2.0142
530	1.4739	2.0171
531	1.4872	2.0193
532	1.4928	2.0135
533	1.4899	2.0103
534	1.4863	2.0122
535	1.4925	2.0169
536	1.4982	2.0108
537	1.4914	2.007
538	1.4789	2.0063
539	1.4776	2.0085
540	1.4797	2.0104
541	1.4824	2.0074
542	1.4878	2.0075
543	1.4936	2.0035
544	1.5015	2.0029
545	1.5054	1.9949
546	1.5049	1.9904
547	1.5015	1.9876
548	1.4986	1.9858
549	1.4959	1.9816
550	1.4915	1.979
551	1.4855	1.9758
552	1.4822	1.9747
553	1.4794	1.9737
554	1.4789	1.973
555	1.4828	1.971
556	1.4822	1.9656
557	1.48	1.9637
558	1.4758	1.9625
559	1.4739	1.9629
560	1.4743	1.9629
561	1.4746	1.9621
562	1.4731	1.9622
563	1.4717	1.9633
564	1.4771	1.9662
565	1.4803	1.9659
566	1.4841	1.9685
567	1.4892	1.9705
568	1.4936	1.9713
569	1.4964	1.9769
570	1.5013	1.9813
571	1.503	1.9834
572	1.5067	1.9904
573	1.5157	1.9949
574	1.5246	1.9985
575	1.5313	2.0008
576	1.538	2.0046
577	1.5415	2.0081
578	1.5441	2.0113
579	1.546	2.0143
580	1.5444	2.0157
581	1.5422	2.0198
582	1.5407	2.0216
583	1.539	2.0199
584	1.5349	2.0205
585	1.5305	2.017
586	1.5246	2.0125
587	1.5189	2.0053
588	1.5135	1.9971
589	1.5072	1.9884
590	1.4989	1.9764
591	1.4866	1.9615
592	1.4741	1.9439
593	1.4556	1.9223
594	1.4393	1.9065
595	1.4272	1.8872
596	1.4167	1.8633
597	1.4056	1.8404
598	1.3906	1.8146
599	1.3666	1.7833
600	1.3392	1.7494
601	1.3076	1.7189
602	1.2769	1.6841
603	1.2595	1.6548
604	1.2409	1.6204
605	1.2236	1.5895
606	1.2021	1.5589
607	1.1779	1.5187
608	1.1555	1.4846
609	1.1324	1.4534
610	1.1071	1.4168
611	1.0896	1.387
612	1.0655	1.348
613	1.0406	1.3148
614	1.0137	1.2829
615	0.9841	1.2468
616	0.9606	1.2172
617	0.9357	1.1837
618	0.9155	1.1534
619	0.8977	1.1271
620	0.8744	1.0946
621	0.8559	1.0678
622	0.8307	1.0379
623	0.8109	1.0115
624	0.7937	0.991
625	0.7799	0.9639
626	0.7694	0.9417
627	0.7572	0.9187
628	0.7478	0.8996
629	0.7371	0.8789
630	0.7181	0.8539
631	0.7025	0.836
632	0.6837	0.8159
633	0.6726	0.7963
634	0.6609	0.7813
635	0.6496	0.7624
636	0.6414	0.7477
637	0.629	0.7276
638	0.6174	0.7109
639	0.6064	0.6989
640	0.593	0.6814
641	0.5819	0.6673
642	0.5706	0.6523
643	0.5604	0.6409
644	0.5511	0.6255
645	0.5388	0.612
646	0.5298	0.6004
647	0.5184	0.5842
648	0.5099	0.5729
649	0.5011	0.5595
650	0.4937	0.5491
651	0.487	0.5376
652	0.4789	0.5271
653	0.4719	0.5143
654	0.462	0.5028
655	0.4527	0.4913
656	0.4403	0.4819
657	0.4338	0.4722
658	0.4305	0.4635
659	0.4271	0.4544
660	0.4256	0.4461
661	0.4221	0.4382
662	0.4186	0.4306
663	0.4097	0.4197
664	0.4006	0.4125
665	0.3914	0.4061
666	0.384	0.4003
667	0.3783	0.3928
668	0.3748	0.3868
669	0.37	0.3804
670	0.3669	0.3754
671	0.3632	0.3707
672	0.3589	0.365
673	0.3549	0.3593
674	0.3487	0.3536
675	0.3441	0.3499
676	0.3388	0.3449
677	0.3348	0.3419
678	0.3329	0.338
679	0.3321	0.3326
680	0.3311	0.3296
681	0.3308	0.3267
682	0.33	0.3229
683	0.3287	0.3199
684	0.3249	0.3161
685	0.3207	0.3151
686	0.3177	0.3124
687	0.3147	0.3094
688	0.3138	0.3079
689	0.3117	0.3056
690	0.311	0.3022
691	0.3092	0.3
692	0.3078	0.2971
693	0.304	0.2945
694	0.2993	0.2923
695	0.2923	0.2913
696	0.2902	0.29
697	0.291	0.288
698	0.2912	0.2861
699	0.2919	0.2842
700	0.2936	0.284
701	0.2935	0.2816
702	0.2895	0.28
703	0.2842	0.2796
704	0.2808	0.279
705	0.2787	0.2792
706	0.2772	0.2783
707	0.2764	0.2774
708	0.2754	0.2764
709	0.2752	0.2747
710	0.2741	0.2736
711	0.2734	0.2724
712	0.2734	0.2706
713	0.2739	0.2695
714	0.2752	0.2687
715	0.2765	0.267
716	0.2776	0.2658
717	0.2775	0.2637
718	0.2783	0.2632
719	0.2778	0.2609
720	0.2766	0.2605
721	0.2748	0.2599
722	0.274	0.2598
723	0.2737	0.2592
724	0.2726	0.2589
725	0.2714	0.2583
726	0.2705	0.2586
727	0.2707	0.2576
728	0.2706	0.2567
729	0.2702	0.2569
730	0.2697	0.2556
731	0.2713	0.255
732	0.2715	0.2539
733	0.2726	0.2533
734	0.2726	0.2523
735	0.2733	0.2511
736	0.2724	0.251
737	0.2705	0.2501
738	0.2691	0.2503
739	0.2682	0.2497
740	0.2679	0.249
741	0.2671	0.2479
742	0.266	0.2476
743	0.2657	0.2468
744	0.2647	0.2459
745	0.2637	0.2459
746	0.2624	0.2447
747	0.2624	0.2449
748	0.2612	0.2447
749	0.261	0.2441
750	0.2597	0.243
751	0.2604	0.2429
752	0.2602	0.2421
753	0.2595	0.2404
754	0.2586	0.2401
755	0.2578	0.2397
756	0.2569	0.2393
757	0.2555	0.2388
758	0.2544	0.2383
759	0.2508	0.2383
760	0.2472	0.239
761	0.245	0.2415
762	0.248	0.2408
763	0.2499	0.2393
764	0.2515	0.2378
765	0.256	0.2371
766	0.2592	0.2341
767	0.2582	0.2305
768	0.2552	0.2308					0.25	0.125	0.06	0.03	Blank G4-0.25	Amoxicillin-0.25	Negative	Positive
769	0.2535	0.2302				Abs	#DIV/0!	#DIV/0!	#DIV/0!	#DIV/0!	0.981	1.1	#DIV/0!	0.37
770	0.2523	0.2303
771	0.2505	0.2292
772	0.2498	0.229
773	0.2492	0.2285
774	0.249	0.2284
775	0.2479	0.2272
776	0.2476	0.2271
777	0.2467	0.2272
778	0.2463	0.2262
779	0.2469	0.226
780	0.2461	0.2259
781	0.2451	0.2248
782	0.244	0.2237
783	0.2435	0.2239
784	0.2421	0.2238
785	0.2404	0.2231
786	0.2403	0.2239
787	0.2406	0.2241
788	0.2402	0.2232
789	0.2406	0.2223
790	0.2409	0.2209
791	0.2416	0.2205
792	0.2406	0.2206
793	0.2392	0.2193
794	0.2378	0.2203
795	0.2369	0.2187
796	0.2379	0.219
797	0.2371	0.218
798	0.2378	0.2167
799	0.2379	0.2167
800	0.238	0.217
Autoloading range A1 - C513

## Sheet: Histogram
	Size_nm	Frequency
	228	20
	229	60
	230	100
	231	70
	232	30
	233	15
	234	5
peak at 230 nm
